# Supplementary material for: Design, Synthesis and Biological Evaluation of N-phenylindole Derivatives as Pks13 Inhibitors againstMycobacterium tuberculosis
Source: Molecules. 2022 Apr 29;27(9):2844. doi: 10.3390/molecules27092844 (PMC9106008; doi:10.3390/molecules27092844)
Supplement: Supplementary file 1 [file molecules-27-02844-s001.zip]

Archive with 1 entries (1 files):
- molecules-1649846-supplementary.pdf
